# Supplementary material for: Sclerotinia sclerotiorum Agglutinin Modulates Sclerotial Development, Pathogenicity and Response to Abiotic and Biotic Stresses in Different Manners
Source: J Fungi (Basel). 2023 Jul 10;9(7):737. doi: 10.3390/jof9070737 (PMC10381867; doi:10.3390/jof9070737)
Supplement: Supplementary file 1 [file jof-09-00737-s001.zip]

Archive with 1 entries (1 files):
- jof-2471575-supplementary.pdf
